# Supplementary material for: Integration analysis for novel lncRNA markers predicting tumor recurrence in human colon adenocarcinoma
Source: J Transl Med. 2019 Aug 30;17:299. doi: 10.1186/s12967-019-2049-2 (PMC6717325; doi:10.1186/s12967-019-2049-2)
Supplement: Supplementary file 1 — Additional file 1. Differently expressed genes (lncRNAs, miRNAs and mRNAs) selected between CA patients with and without tumor recurrence. [file 12967_2019_2049_MOESM1_ESM.xlsx]

## Sheet: Selected lncRNA
ID
ENSG00000232931
ENSG00000170919
ENSG00000258498
ENSG00000267288
ENSG00000264112
ENSG00000240618
ENSG00000235560
ENSG00000258441
ENSG00000258057
ENSG00000267080
ENSG00000260404
ENSG00000234771
ENSG00000226101
ENSG00000226416
ENSG00000179406
ENSG00000229719
ENSG00000263072
ENSG00000259758
ENSG00000188206
ENSG00000264885
ENSG00000237094
ENSG00000177640
ENSG00000212694
ENSG00000228544
ENSG00000253352
ENSG00000228801
ENSG00000259310
ENSG00000269972
ENSG00000247556
ENSG00000232995
ENSG00000260032
ENSG00000226332
ENSG00000261373
ENSG00000223653
ENSG00000236438
ENSG00000224950
ENSG00000231074
ENSG00000259244
ENSG00000214837
ENSG00000260735
ENSG00000246763
ENSG00000196696
ENSG00000225393
ENSG00000176728
ENSG00000243766
ENSG00000225083
ENSG00000230124
ENSG00000206573
ENSG00000224635
ENSG00000268970
ENSG00000246022
ENSG00000271997
ENSG00000221817
ENSG00000227477
ENSG00000224660
ENSG00000230262
ENSG00000229589
ENSG00000239653
ENSG00000230724
ENSG00000254369
ENSG00000228294

## Sheet: Selected miRNA
miRNA
hsa-mir-99b
hsa-mir-484
hsa-mir-3609
hsa-mir-1307
hsa-mir-210
hsa-mir-241
hsa-mir-23c
hsa-mir-148a
hsa-mir-151b
hsa-mir-148b
hsa-mir-21
hsa-mir-195
hsa-mir-744
hsa-mir-378a
hsa-mir-2276
hsa-mir-4632
hsa-mir-625
hsa-mir-30a
hsa-mir-324
hsa-mir-320b1
hsa-mir-142
hsa-mir-500a
hsa-mir-1910
hsa-mir-1343
hsa-mir-652
hsa-mir-106b
hsa-mir-221
hsa-mir-330
hsa-mir-3610
hsa-mir-33b
hsa-mir-182
hsa-mir-194
hsa-mir-539
hsa-mir-211
hsa-mir-193a
hsa-mir-203b
hsa-mir-30b
hsa-mir-30d
hsa-mir-6511b2
hsa-mir-2110
hsa-mir-9.3
hsa-mir-185
hsa-mir-374b
hsa-mir-346
hsa-mir-6750
hsa-mir-200c
hsa-mir-342
hsa-mir-15b
hsa-mir-501
hsa-mir-145
hsa-mir-101
hsa-mir-3615
hsa-mir-4861
hsa-mir-1248
hsa-mir-5010
hsa-mir-184
hsa-mir-3678
hsa-mir-205
hsa-mir-29b
hsa-mir-150
hsa-mir-10a
hsa-mir-3653
hsa-mir-1468
hsa-mir-500b
hsa-mir-136
hsa-mir-1288
hsa-mir-19b1
hsa-mir-7706
hsa-mir-130a
hsa-mir-301b
hsa-mir-543
hsa-let-7
hsa-mir-337
hsa-mir-4661
hsa-mir-320b2
hsa-mir-196a
hsa-mir-365b
hsa-mir-152
hsa-mir-202
hsa-mir-36901
hsa-mir-885
hsa-mir-92a
hsa-mir-1181
hsa-mir-550a1
hsa-mir-200a
hsa-mir-1270
hsa-mir-146b
hsa-mir-29c
hsa-mir-33a
hsa-mir-99a
hsa-mir-199b
hsa-mir-181a
hsa-mir-26b
hsa-mir-34c
hsa-mir-135b
hsa-mir-1229
hsa-mir-16
hsa-mir-34b
hsa-mir-424
hsa-mir-3620
hsa-mir-92b
hsa-mir-141
hsa-mir-411
hsa-mir-204
hsa-mir-129
hsa-mir-491
hsa-mir-582
hsa-mir-629
hsa-mir-125b
hsa-mir-4862
hsa-mir-339
hsa-mir-199a
hsa-mir-331
hsa-mir-487a
hsa-mir-3944
hsa-mir-542
hsa-mir-133a2
hsa-mir-132
hsa-mir-181b
hsa-mir-30c
hsa-mir-3652
hsa-mir-5091
hsa-mir-5092
hsa-mir-3074
hsa-mir-5093
hsa-mir-224
hsa-mir-541
hsa-mir-197
hsa-mir-660
hsa-mir-196b
hsa-mir-3132
hsa-mir-497
hsa-mir-7
hsa-mir-6716
hsa-mir-506
hsa-mir-550a2
hsa-mir-186
hsa-mir-135a
hsa-mir-187
hsa-mir-106a
hsa-mir-31302
hsa-mir-1249
hsa-mir-223
hsa-mir-4685
hsa-mir-26a2
hsa-mir-18a
hsa-mir-412
hsa-mir-4662a
hsa-mir-93
hsa-mir-6762
hsa-mir-92
hsa-mir-193b
hsa-mir-181c
hsa-mir-181d
hsa-mir-128
hsa-mir-200b
hsa-mir-130b
hsa-mir-5001
hsa-mir-219a1
hsa-mir-143
hsa-mir-664b
hsa-mir-345
hsa-mir-1282
hsa-mir-149
hsa-mir-6510
hsa-mir-98
has-mir-661

## Sheet: Selected mRNA
ID
ENSG00000134545
ENSG00000120217
ENSG00000148604
ENSG00000110844
ENSG00000164303
ENSG00000184916
ENSG00000170035
ENSG00000111907
ENSG00000143811
ENSG00000110324
ENSG00000102104
ENSG00000168264
ENSG00000174951
ENSG00000243660
ENSG00000139292
ENSG00000272420
ENSG00000163156
ENSG00000166523
ENSG00000152904
ENSG00000204248
ENSG00000100385
ENSG00000120211
ENSG00000086159
ENSG00000095303
ENSG00000206935
ENSG00000234741
ENSG00000278919
ENSG00000178695
ENSG00000143603
ENSG00000090659
ENSG00000171051
ENSG00000127418
ENSG00000120075
ENSG00000146383
ENSG00000204287
ENSG00000172164
ENSG00000130675
ENSG00000211945
ENSG00000250345
ENSG00000168243
ENSG00000163357
ENSG00000186842
ENSG00000260428
ENSG00000169203
ENSG00000238795
ENSG00000249978
ENSG00000149948
ENSG00000172243
ENSG00000135960
ENSG00000279463
ENSG00000254997
ENSG00000142512
ENSG00000169905
ENSG00000181781
ENSG00000179144
ENSG00000188060
ENSG00000135604
ENSG00000147443
ENSG00000183918
ENSG00000105997
ENSG00000131042
ENSG00000131203
ENSG00000115956
ENSG00000113263
ENSG00000140807
ENSG00000089351
ENSG00000165168
ENSG00000118520
ENSG00000189233
ENSG00000023445
ENSG00000185958
ENSG00000010610
ENSG00000160791
ENSG00000187024
ENSG00000232216
ENSG00000254420
ENSG00000181619
ENSG00000120068
ENSG00000255847
ENSG00000152520
ENSG00000148200
ENSG00000162654
ENSG00000232490
ENSG00000248527
ENSG00000274591
ENSG00000272905
ENSG00000174279
ENSG00000166501
ENSG00000050730
ENSG00000260877
ENSG00000263990
ENSG00000276122
ENSG00000167011
ENSG00000254174
ENSG00000181123
ENSG00000186074
ENSG00000254018
ENSG00000234998
ENSG00000232346
ENSG00000104972
ENSG00000077420
ENSG00000160867
ENSG00000260029
ENSG00000226849
ENSG00000048462
ENSG00000273319
ENSG00000257545
ENSG00000204538
ENSG00000163564
ENSG00000269463
ENSG00000273240
ENSG00000238279
ENSG00000167751
ENSG00000267708
ENSG00000248256
ENSG00000230081
ENSG00000241755
ENSG00000121895
ENSG00000259242
ENSG00000277945
ENSG00000236797
ENSG00000233821
ENSG00000204252
ENSG00000268496
ENSG00000242861
ENSG00000254911
ENSG00000227080
ENSG00000272645
ENSG00000078596
ENSG00000257781
ENSG00000223931
ENSG00000273148
ENSG00000243566
ENSG00000224003
ENSG00000179583
ENSG00000152154
ENSG00000268649
ENSG00000108515
ENSG00000220305
ENSG00000258469
ENSG00000234477
ENSG00000243155
ENSG00000260816
ENSG00000230399
ENSG00000211942
ENSG00000251111
ENSG00000078589
ENSG00000228839
ENSG00000112333
ENSG00000211666
ENSG00000146049
ENSG00000198625
ENSG00000203897
ENSG00000188820
ENSG00000281664
ENSG00000263909
ENSG00000264790
ENSG00000270472
ENSG00000278983
ENSG00000273396
ENSG00000121594
ENSG00000211638
ENSG00000212907
ENSG00000206630
ENSG00000211970
ENSG00000105967
ENSG00000261489
ENSG00000136883
ENSG00000101916
ENSG00000254326
ENSG00000092758
ENSG00000241765
ENSG00000272540
ENSG00000236878
ENSG00000185862
ENSG00000181355
ENSG00000183668
ENSG00000168676
ENSG00000117090
ENSG00000228112
ENSG00000181847
ENSG00000158106
ENSG00000226174
ENSG00000092621
ENSG00000212607
ENSG00000089327
ENSG00000049768
ENSG00000234311
ENSG00000271137
ENSG00000147434
ENSG00000167083
ENSG00000189166
ENSG00000224875
ENSG00000101104
ENSG00000141744
ENSG00000255158
ENSG00000112303
ENSG00000174343
ENSG00000279198
ENSG00000140030
ENSG00000082512
ENSG00000169696
ENSG00000009950
ENSG00000232237
ENSG00000186007
ENSG00000178562
ENSG00000211892
ENSG00000234969
ENSG00000280039
ENSG00000253359
ENSG00000196689
ENSG00000240294
ENSG00000196611
ENSG00000254206
ENSG00000007372
ENSG00000180176
ENSG00000257761
ENSG00000163354
ENSG00000205078
ENSG00000211667
ENSG00000223635
ENSG00000231851
ENSG00000274015
ENSG00000140749
ENSG00000223865
ENSG00000145506
ENSG00000103522
ENSG00000233613
ENSG00000227253
ENSG00000225779
ENSG00000234913
ENSG00000054796
ENSG00000236180
ENSG00000211941
ENSG00000167851
ENSG00000260217
ENSG00000172724
ENSG00000237383
ENSG00000274279
ENSG00000163751
ENSG00000123901
ENSG00000155307
ENSG00000196126
ENSG00000225796
ENSG00000258593
ENSG00000250869
ENSG00000272135
ENSG00000228995
ENSG00000137265
ENSG00000215859
ENSG00000251260
ENSG00000211937
ENSG00000173080
ENSG00000271840
ENSG00000224077
ENSG00000199348
ENSG00000265984
ENSG00000266494
ENSG00000252452
ENSG00000253120
ENSG00000109943
ENSG00000206846
ENSG00000212939
ENSG00000280758
ENSG00000206712
ENSG00000178175
ENSG00000211952
ENSG00000211947
ENSG00000164379
ENSG00000166682
ENSG00000279894
ENSG00000101445
ENSG00000049249
ENSG00000211653
ENSG00000201684
ENSG00000074211
ENSG00000121807
ENSG00000134061
ENSG00000105205
ENSG00000273248
ENSG00000272217
ENSG00000247228
ENSG00000165804
ENSG00000226235
ENSG00000243466
ENSG00000252233
ENSG00000214733
ENSG00000179934
ENSG00000182168
ENSG00000111215
ENSG00000115232
ENSG00000211611
ENSG00000259780
ENSG00000163009
ENSG00000271151
ENSG00000226352
ENSG00000166396
ENSG00000276778
ENSG00000227788
ENSG00000154451
ENSG00000265511
ENSG00000122188
ENSG00000275301
ENSG00000275682
ENSG00000148450
ENSG00000211637
ENSG00000211651
ENSG00000227885
ENSG00000202517
ENSG00000196664
ENSG00000131686
ENSG00000275888
ENSG00000179846
ENSG00000129757
ENSG00000248112
ENSG00000254176
ENSG00000211598
ENSG00000169245
ENSG00000221500
ENSG00000162728
ENSG00000229862
ENSG00000170498
ENSG00000179284
ENSG00000230184
ENSG00000213981
ENSG00000187037
ENSG00000103355
ENSG00000211660
ENSG00000276814
ENSG00000221555
ENSG00000267838
ENSG00000259710
ENSG00000172575
ENSG00000198502
ENSG00000227799
ENSG00000242435
ENSG00000236942
ENSG00000108702
ENSG00000088726
ENSG00000254164
ENSG00000268307
ENSG00000242574
ENSG00000177800
ENSG00000150637
ENSG00000100142
ENSG00000252542
ENSG00000277363
ENSG00000134460
ENSG00000162344
ENSG00000251562
ENSG00000109501
ENSG00000173198
ENSG00000262406
ENSG00000242252
